# Supplementary material for: Metagenomic Analysis of the Effects of Lactiplantibacillus plantarum and Fructooligosaccharides (FOS) on the Fecal Microbiota Structure in Mice
Source: Foods. 2022 Apr 19;11(9):1187. doi: 10.3390/foods11091187 (PMC9102988; doi:10.3390/foods11091187)
Supplement: Supplementary file 1 [file foods-11-01187-s001.zip]

Archive with 1 entries (1 files):
- foods-1667125-supplementary.pdf
